# Supplementary material for: Isolation of Potassium Bis(amido)diazadipnictogenide Salts
Source: Organometallics. 2026 Jan 26;45(3):253–8. doi: 10.1021/acs.organomet.5c00493 (PMC12892319; doi:10.1021/acs.organomet.5c00493)
Supplement: Supplementary file 2 [file om5c00493_si_002.xyz]

25
1a (monomer) gas phase
As        5.5448510000     8.0677270000     8.5513710000
Br       11.7942020000     8.9250140000     4.4280980000
N         6.3609560000     7.8617140000     7.0088050000
C         7.5827690000     8.1569130000     6.4955180000
C         8.7837530000     8.2323720000     7.2454160000
H         8.7357950000     8.1031200000     8.3184850000
C         7.7145300000     8.3331690000     5.0932310000
H         6.8149480000     8.2744570000     4.4929130000
C        10.0867160000     8.6215270000     5.2675620000
C         8.9372500000     8.5682180000     4.4880550000
H         8.9982790000     8.7010860000     3.4155100000
C        10.0132140000     8.4526280000     6.6431830000
H        10.9093270000     8.5024550000     7.2477920000
Br       10.2673000000    13.7093800000    10.1819970000
N         6.2181580000     9.1558890000     9.7558620000
C         7.1543310000    10.1389950000     9.7787710000
C         7.4873790000    10.9713940000     8.6802740000
H         7.0104810000    10.7892230000     7.7264020000
C         7.8131540000    10.4318500000    11.0014760000
H         7.5743990000     9.8169280000    11.8605180000
C         8.3923360000    12.0154200000     8.7975570000
H         8.6207520000    12.6310730000     7.9374070000
C         9.0115140000    12.2575960000    10.0158810000
C         8.7287480000    11.4633660000    11.1208340000
H         9.2140330000    11.6546980000    12.0693220000
50
1b (dimer) gas phase
As        5.7848930000     8.2976280000     8.3495360000
Br        4.5440100000     0.9278200000     8.1075840000
Br       11.8652140000     7.2559910000     4.0548650000
N         6.3322370000     6.6597620000     9.2557880000
N         6.4807080000     8.4453520000     6.7237790000
C         5.9331500000     5.3909290000     9.0034080000
C         7.7026500000     8.1536550000     6.2174580000
C         6.1182980000     4.3443210000     9.9457420000
H         6.5576910000     4.5796310000    10.9069500000
C         5.3072920000     5.0312110000     7.7801440000
H         5.1721970000     5.7892670000     7.0187240000
C         5.7201850000     3.0445950000     9.6806360000
H         5.8738390000     2.2736640000    10.4248980000
C         5.1073390000     2.7413730000     8.4720770000
C         4.8965790000     3.7335160000     7.5238980000
H         4.4275390000     3.4956480000     6.5777180000
C         8.7842080000     7.5152910000     6.8866350000
H         8.6643800000     7.2150740000     7.9171160000
C         7.9546430000     8.5036200000     4.8583320000
H         7.1521030000     8.9909780000     4.3172210000
C        10.1785910000     7.6200680000     4.9317310000
C         9.1579700000     8.2469390000     4.2261040000
H         9.3029110000     8.5325960000     3.1914270000
C         9.9925880000     7.2545580000     6.2578860000
H        10.7876710000     6.7653670000     6.8065520000
As        7.5845580000     7.2792720000    10.6147180000
Br        8.8254400000    14.6490800000    10.8566690000
Br        1.5042370000     8.3209090000    14.9093890000
N         7.0372140000     8.9171380000     9.7084660000
N         6.8887420000     7.1315480000    12.2404750000
C         7.4363010000    10.1859710000     9.9608460000
C         5.6668000000     7.4232450000    12.7467960000
C         7.2511530000    11.2325790000     9.0185120000
H         6.8117600000    10.9972690000     8.0573030000
C         8.0621590000    10.5456890000    11.1841100000
H         8.1972540000     9.7876330000    11.9455300000
C         7.6492660000    12.5323050000     9.2836180000
H         7.4956120000    13.3032360000     8.5393550000
C         8.2621120000    12.8355270000    10.4921770000
C         8.4728720000    11.8433840000    11.4403560000
H         8.9419110000    12.0812520000    12.3865360000
C         4.5852420000     8.0616090000    12.0776190000
H         4.7050710000     8.3618260000    11.0471380000
C         5.4148080000     7.0732800000    14.1059220000
H         6.2173480000     6.5859220000    14.6470330000
C         3.1908590000     7.9568320000    14.0325230000
C         4.2114810000     7.3299610000    14.7381500000
H         4.0665400000     7.0443040000    15.7728270000
C         3.3768630000     8.3223420000    12.7063680000
H         2.5817800000     8.8115330000    12.1577020000
25
1a (monomer) solvated with THF
As        5.4981000000     8.0300720000     8.5694060000
Br       11.8612170000     9.0685140000     4.7389430000
N         6.3443540000     7.8053520000     7.0453510000
C         7.5880400000     8.1384180000     6.5838910000
C         8.7656080000     8.0871780000     7.3667560000
H         8.6886510000     7.8165710000     8.4120740000
C         7.7561000000     8.4810730000     5.2205940000
H         6.8772970000     8.5212260000     4.5881140000
C        10.1294520000     8.6960420000     5.4877400000
C         9.0012820000     8.7629090000     4.6796440000
H         9.0878720000     9.0266200000     3.6334500000
C        10.0160000000     8.3549090000     6.8290810000
H        10.8940090000     8.3008860000     7.4596090000
Br       10.3046420000    13.6452610000     9.8333190000
N         6.1605660000     9.1540630000     9.7472920000
C         7.1165360000    10.1313310000     9.7031070000
C         7.3132880000    11.0009620000     8.6044180000
H         6.7104640000    10.8668930000     7.7153400000
C         7.9220930000    10.3689910000    10.8427630000
H         7.7923780000     9.7285640000    11.7070440000
C         8.2416970000    12.0309660000     8.6414890000
H         8.3597660000    12.6781200000     7.7820660000
C         9.0159750000    12.2188100000     9.7788940000
C         8.8613730000    11.3882050000    10.8818040000
H         9.4624160000    11.5342760000    11.7700530000
50
1b (dimer) solvated with THF
As        5.7752700000     8.3015750000     8.3715020000
Br        4.5088460000     0.9396670000     8.1132420000
Br       11.9199150000     7.2509400000     4.1850800000
N         6.3237470000     6.6647970000     9.2602070000
N         6.4763920000     8.4327140000     6.7397300000
C         5.9237930000     5.3901580000     9.0019190000
C         7.7162800000     8.1425770000     6.2540450000
C         6.2787890000     4.3081390000     9.8466020000
H         6.8721240000     4.4982490000    10.7321900000
C         5.1307540000     5.0676050000     7.8718520000
H         4.8475500000     5.8502220000     7.1795250000
C         5.8712080000     3.0095950000     9.5832910000
H         6.1634300000     2.2135650000    10.2561940000
C         5.0851630000     2.7413880000     8.4705940000
C         4.7144610000     3.7704130000     7.6153760000
H         4.1080970000     3.5693890000     6.7414580000
C         8.7974310000     7.5470540000     6.9578630000
H         8.6755440000     7.2763410000     7.9960770000
C         7.9806220000     8.4526380000     4.8899710000
H         7.1838510000     8.9085630000     4.3133960000
C        10.2216540000     7.6115780000     5.0201210000
C         9.1979990000     8.1962570000     4.2825380000
H         9.3458850000     8.4526380000     3.2410340000
C        10.0210900000     7.2879240000     6.3546020000
H        10.8138560000     6.8305420000     6.9333930000
As        7.5941810000     7.2753250000    10.5927510000
Br        8.8606050000    14.6372330000    10.8510120000
Br        1.4495360000     8.3259600000    14.7791740000
N         7.0457040000     8.9121030000     9.7040470000
N         6.8930580000     7.1441860000    12.2245240000
C         7.4456570000    10.1867420000     9.9623350000
C         5.6531710000     7.4343230000    12.7102090000
C         7.0906610000    11.2687610000     9.1176520000
H         6.4973260000    11.0786510000     8.2320640000
C         8.2386960000    10.5092950000    11.0924020000
H         8.5219010000     9.7266780000    11.7847290000
C         7.4982420000    12.5673050000     9.3809630000
H         7.2060210000    13.3633350000     8.7080590000
C         8.2842880000    12.8355120000    10.4936600000
C         8.6549890000    11.8064870000    11.3488780000
H         9.2613540000    12.0075110000    12.2227960000
C         4.5720190000     8.0298460000    12.0063910000
H         4.6939070000     8.3005590000    10.9681770000
C         5.3888280000     7.1242620000    14.0742830000
H         6.1856000000     6.6683370000    14.6508580000
C         3.1477970000     7.9653220000    13.9441330000
C         4.1714520000     7.3806430000    14.6817160000
H         4.0235660000     7.1242620000    15.7232190000
C         3.3483610000     8.2889760000    12.6096510000
H         2.5555940000     8.7463580000    12.0308610000
68
[K(18c6)][1a] (monomer) solvated with THF
As        0.0816560000    -2.3310970000    -0.7064210000
Br       -7.2187790000    -1.1940990000     0.5949810000
Br       -3.4610260000     4.2045870000    -0.3980090000
K         3.1038060000     0.0163270000     0.1676180000
O         3.6241230000    -1.1481920000     2.7964070000
O         2.8949520000     1.6011420000     2.5837840000
O         3.7965650000     1.3945290000    -2.2671000000
O         3.5709570000     2.9040360000     0.1373670000
O         4.0050780000    -2.7141870000     0.4516550000
O         4.6156830000    -1.3165420000    -1.9507200000
N        -1.5476350000    -2.9507330000    -0.8496350000
N         0.3016190000    -0.6170680000    -0.3249770000
C        -2.7931660000    -2.4843900000    -0.5196450000
C        -0.6000080000     0.4227290000    -0.3396950000
C        -3.8988940000    -2.8393430000    -1.3268530000
H        -3.7180350000    -3.4278200000    -2.2184350000
C        -3.0777750000    -1.7302270000     0.6417660000
H        -2.2645640000    -1.4482370000     1.2982330000
C        -5.1935490000    -2.4562700000    -1.0106760000
H        -6.0134820000    -2.7415950000    -1.6569790000
C        -5.4252250000    -1.7158060000     0.1415880000
C        -4.3720180000    -1.3558260000     0.9719750000
H        -4.5520340000    -0.7818230000     1.8716550000
C        -1.5176210000     0.6441920000    -1.3913260000
H        -1.5586110000    -0.0641280000    -2.2093140000
C        -0.5847390000     1.3841790000     0.6955290000
H         0.1029210000     1.2483980000     1.5213820000
C        -2.3097320000     2.6660210000    -0.3695450000
C        -1.4287680000     2.4858750000     0.6880750000
H        -1.3941920000     3.1973770000     1.5029080000
C        -2.3571010000     1.7481790000    -1.4109510000
H        -3.0443630000     1.8852330000    -2.2355740000
C         3.3147890000     2.9582890000     2.5163760000
H         4.4047420000     3.0191240000     2.6276260000
H         2.8585470000     3.5375190000     3.3294070000
C         2.8918460000     3.5592940000     1.2017250000
H         1.8069870000     3.4676120000     1.0719210000
H         3.1421980000     4.6279670000     1.2096290000
C         4.4439150000    -2.7280150000    -1.9013580000
H         5.0634020000    -3.2114170000    -2.6678120000
H         3.3971280000    -2.9902610000    -2.0965810000
C         3.3871290000    -2.5503490000     2.7562200000
H         2.3432580000    -2.7535410000     2.4861630000
H         3.5754310000    -2.9956260000     3.7413780000
C         3.2399030000     3.4353660000    -1.1407740000
H         3.4286790000     4.5162340000    -1.1623730000
H         2.1763590000     3.2734660000    -1.3558760000
C         4.2618470000    -0.7583810000    -3.2107990000
H         3.1928690000    -0.9092230000    -3.4074610000
H         4.8251840000    -1.2489770000    -4.0146850000
C         2.8511510000    -0.4744180000     3.7814450000
H         3.0367100000    -0.9085770000     4.7721150000
H         1.7807410000    -0.5771640000     3.5631380000
C         4.8660160000    -3.2402010000    -0.5490310000
H         4.8129890000    -4.3365500000    -0.5589470000
H         5.9049650000    -2.9533370000    -0.3413170000
C         4.0959570000     2.7822650000    -2.1935650000
H         3.8961510000     3.2663940000    -3.1582060000
H         5.1578270000     2.9249200000    -1.9562300000
C         4.3188110000    -3.1826830000     1.7557440000
H         5.3597860000    -2.9388570000     2.0042070000
H         4.2036110000    -4.2729780000     1.8057570000
C         3.2463420000     0.9788870000     3.8133760000
H         2.7291060000     1.4697570000     4.6477220000
H         4.3264890000     1.0689000000     3.9840240000
C         4.5971900000     0.7098000000    -3.2217380000
H         5.6605680000     0.8538930000    -2.9920300000
H         4.4103710000     1.1055660000    -4.2283550000
136
[K(18c6)]2[1b] (dimer) solvated with THF
As       -0.9798550000     0.6326330000    -0.9729730000
Br       -3.0828170000    -6.5338330000    -1.1401720000
Br        4.6758940000    -0.8987860000    -5.5968550000
K        -2.7379870000     1.9333330000    -4.0923060000
O        -3.1883060000     0.0692420000    -6.3292000000
O        -1.5649990000     2.3805100000    -6.7250000000
O        -3.4730090000     4.3403040000    -2.6272820000
O        -2.1829110000     4.6558240000    -5.1443300000
O        -4.5281500000    -0.3222130000    -3.8404480000
O        -5.0982910000     2.0173660000    -2.3281650000
N        -0.5205200000    -1.0684090000    -0.1625940000
N        -0.4550100000     0.7610520000    -2.6774380000
C        -1.0917210000    -2.2879100000    -0.3772830000
C         0.7144210000     0.3528940000    -3.2636570000
C        -0.7659180000    -3.4191130000     0.4102550000
H        -0.0598240000    -3.3129660000     1.2231150000
C        -2.0392020000    -2.4946270000    -1.4095580000
H        -2.3103180000    -1.6704330000    -2.0564750000
C        -1.3436210000    -4.6589790000     0.1842020000
H        -1.0678860000    -5.4970500000     0.8111380000
C        -2.2756090000    -4.8151810000    -0.8327400000
C        -2.6252270000    -3.7321760000    -1.6277080000
H        -3.3463830000    -3.8460120000    -2.4266620000
C         1.5760460000    -0.6726360000    -2.7957920000
H         1.3235380000    -1.2034900000    -1.8898950000
C         1.1109210000     0.9712410000    -4.4792950000
H         0.4832080000     1.7546240000    -4.8853540000
C         3.0744370000    -0.3935100000    -4.6562700000
C         2.2612840000     0.6128090000    -5.1634500000
H         2.5209080000     1.1198200000    -6.0841980000
C         2.7306160000    -1.0370290000    -3.4760790000
H         3.3550860000    -1.8283650000    -3.0810110000
C        -1.4094310000     3.7110970000    -7.1982530000
H        -2.3300450000     4.0434670000    -7.6946220000
H        -0.5920240000     3.7625510000    -7.9293170000
C        -1.0845520000     4.6251410000    -6.0460180000
H        -0.1775210000     4.2854980000    -5.5304360000
H        -0.8901280000     5.6303390000    -6.4419010000
C        -5.4108520000     0.7092220000    -1.8642150000
H        -6.3026710000     0.7365860000    -1.2245600000
H        -4.5813150000     0.3092950000    -1.2696010000
C        -3.4721180000    -1.2186670000    -5.7964680000
H        -2.6323970000    -1.5712270000    -5.1850900000
H        -3.6240760000    -1.9403730000    -6.6095570000
C        -1.9899150000     5.5578180000    -4.0624530000
H        -1.7850420000     6.5672890000    -4.4416550000
H        -1.1312840000     5.2461160000    -3.4543470000
C        -4.8673290000     2.9403050000    -1.2702550000
H        -3.9933990000     2.6338830000    -0.6828780000
H        -5.7339200000     2.9705120000    -0.5974080000
C        -2.0521440000     0.0795310000    -7.1848570000
H        -2.1941130000    -0.6287750000    -8.0112830000
H        -1.1550020000    -0.2234540000    -6.6316070000
C        -5.6967630000    -0.1845860000    -3.0422180000
H        -6.0192380000    -1.1651340000    -2.6691900000
H        -6.5130030000     0.2346150000    -3.6444480000
C        -3.2398480000     5.6083000000    -3.2242850000
H        -3.1135440000     6.3761620000    -2.4498890000
H        -4.0974140000     5.8938820000    -3.8469610000
C        -4.7333420000    -1.1521400000    -4.9757630000
H        -5.5564830000    -0.7575080000    -5.5850390000
H        -5.0031390000    -2.1683690000    -4.6604380000
C        -1.8749870000     1.4591980000    -7.7626760000
H        -1.0627780000     1.4315170000    -8.5003190000
H        -2.7916650000     1.7707740000    -8.2794140000
C        -4.6603950000     4.3165240000    -1.8447230000
H        -5.5216930000     4.5990970000    -2.4634370000
H        -4.5843350000     5.0365230000    -1.0197180000
As        0.9798550000    -0.6326330000     0.9729730000
Br        3.0828170000     6.5338330000     1.1401720000
Br       -4.6758940000     0.8987860000     5.5968550000
N         0.5205200000     1.0684090000     0.1625940000
N         0.4550100000    -0.7610520000     2.6774380000
C         1.0917210000     2.2879100000     0.3772830000
C        -0.7144210000    -0.3528940000     3.2636570000
C         0.7659180000     3.4191130000    -0.4102550000
H         0.0598240000     3.3129660000    -1.2231150000
C         2.0392020000     2.4946270000     1.4095580000
H         2.3103180000     1.6704330000     2.0564750000
C         1.3436210000     4.6589790000    -0.1842020000
H         1.0678860000     5.4970500000    -0.8111380000
C         2.2756090000     4.8151810000     0.8327400000
C         2.6252270000     3.7321760000     1.6277080000
H         3.3463830000     3.8460120000     2.4266620000
C        -1.5760460000     0.6726360000     2.7957920000
H        -1.3235380000     1.2034900000     1.8898950000
C        -1.1109210000    -0.9712410000     4.4792950000
H        -0.4832080000    -1.7546240000     4.8853540000
C        -3.0744370000     0.3935100000     4.6562700000
C        -2.2612840000    -0.6128090000     5.1634500000
H        -2.5209080000    -1.1198200000     6.0841980000
C        -2.7306160000     1.0370290000     3.4760790000
H        -3.3550860000     1.8283650000     3.0810110000
K         2.7379870000    -1.9333330000     4.0923060000
O         3.1883060000    -0.0692420000     6.3292000000
O         1.5649990000    -2.3805100000     6.7250000000
O         3.4730090000    -4.3403040000     2.6272820000
O         2.1829110000    -4.6558240000     5.1443300000
O         4.5281500000     0.3222130000     3.8404480000
O         5.0982910000    -2.0173660000     2.3281650000
C         1.4094310000    -3.7110970000     7.1982530000
H         2.3300450000    -4.0434670000     7.6946220000
H         0.5920240000    -3.7625510000     7.9293170000
C         1.0845520000    -4.6251410000     6.0460180000
H         0.1775210000    -4.2854980000     5.5304360000
H         0.8901280000    -5.6303390000     6.4419010000
C         5.4108520000    -0.7092220000     1.8642150000
H         6.3026710000    -0.7365860000     1.2245600000
H         4.5813150000    -0.3092950000     1.2696010000
C         3.4721180000     1.2186670000     5.7964680000
H         2.6323970000     1.5712270000     5.1850900000
H         3.6240760000     1.9403730000     6.6095570000
C         1.9899150000    -5.5578180000     4.0624530000
H         1.7850420000    -6.5672890000     4.4416550000
H         1.1312840000    -5.2461160000     3.4543470000
C         4.8673290000    -2.9403050000     1.2702550000
H         3.9933990000    -2.6338830000     0.6828780000
H         5.7339200000    -2.9705120000     0.5974080000
C         2.0521440000    -0.0795310000     7.1848570000
H         2.1941130000     0.6287750000     8.0112830000
H         1.1550020000     0.2234540000     6.6316070000
C         5.6967630000     0.1845860000     3.0422180000
H         6.0192380000     1.1651340000     2.6691900000
H         6.5130030000    -0.2346150000     3.6444480000
C         3.2398480000    -5.6083000000     3.2242850000
H         3.1135440000    -6.3761620000     2.4498890000
H         4.0974140000    -5.8938820000     3.8469610000
C         4.7333420000     1.1521400000     4.9757630000
H         5.5564830000     0.7575080000     5.5850390000
H         5.0031390000     2.1683690000     4.6604380000
C         1.8749870000    -1.4591980000     7.7626760000
H         1.0627780000    -1.4315170000     8.5003190000
H         2.7916650000    -1.7707740000     8.2794140000
C         4.6603950000    -4.3165240000     1.8447230000
H         5.5216930000    -4.5990970000     2.4634370000
H         4.5843350000    -5.0365230000     1.0197180000
80
[K(18c6)][5] (monomer) solvated with THF
Br        4.4898170000     2.4885550000     3.8889880000
Br       -7.1593530000     4.6422340000    -0.5782210000
Br       -3.0110440000    -7.2069890000     0.9339190000
K         2.7992270000     0.0337880000    -1.5939130000
P        -1.7327600000    -0.0086200000     0.9675890000
O         4.0063600000    -2.5517710000    -1.4614950000
O         5.6646420000    -0.2450900000    -1.4180420000
O         4.4704430000     2.3323180000    -1.3767170000
O         0.1957060000     0.3049070000    -2.6427360000
O         1.4220250000    -2.2611460000    -2.6329490000
O         1.8748220000     2.5838160000    -2.5176190000
N        -0.2959560000    -0.4165390000     1.4362650000
N        -2.1081650000     1.5025760000     0.8330200000
N        -2.7544150000    -1.1138200000     0.5491250000
C        -3.2884860000     2.1440720000     0.5052160000
C         2.9769180000     1.6088940000     3.0964530000
C         0.7495780000     0.3126870000     1.9636880000
C        -5.5879870000     3.6299410000    -0.1346180000
C        -2.7384480000    -2.4905580000     0.6645950000
C         3.1249880000     0.3416050000     2.5499560000
H         4.0833670000    -0.1600550000     2.5699710000
C        -2.0395080000    -4.6023680000     1.6651000000
H        -1.4321720000    -5.1330550000     2.3866670000
C        -4.3437950000     4.2452950000    -0.1614380000
H        -4.2493200000     5.2902510000    -0.4257230000
C        -1.9583310000    -3.2183280000     1.5841990000
H        -1.2830840000    -2.6881160000     2.2413660000
C        -3.2136270000     3.5073990000     0.1583840000
H        -2.2424230000     3.9863060000     0.1474190000
C        -2.9007380000    -5.2921150000     0.8231990000
C        -3.6871670000    -4.6098180000    -0.0954160000
H        -4.3636690000    -5.1438700000    -0.7494430000
C        -4.5691380000     1.5577490000     0.5265440000
H        -4.6681590000     0.5148460000     0.7923530000
C        -5.7056620000     2.2912250000     0.2118010000
H        -6.6758020000     1.8124910000     0.2399090000
C         2.0231890000    -0.2929690000     1.9915220000
H         2.1292880000    -1.2947540000     1.5916800000
C         5.8719900000     2.1368990000    -1.5215040000
H         6.4201560000     2.9827840000    -1.0877810000
H         6.1342620000     2.0723010000    -2.5850810000
C         6.2864800000     0.8788890000    -0.8050690000
H         7.3780960000     0.7862330000    -0.8639500000
H         6.0085950000     0.9339700000     0.2547950000
C         1.7403760000     2.2398010000     3.0871980000
H         1.6218500000     3.2249490000     3.5193120000
C        -3.6043750000    -3.2270190000    -0.1669700000
H        -4.2205900000    -2.6887830000    -0.8766960000
C         6.0563060000    -1.4823620000    -0.8338510000
H         5.7603440000    -1.5128630000     0.2222550000
H         7.1464550000    -1.5964810000    -0.8820250000
C         1.8519280000    -3.4573350000    -1.9927540000
H         1.3635260000    -4.3275070000    -2.4488730000
H         1.5793960000    -3.4373270000    -0.9303580000
C         4.0140070000     3.5216510000    -2.0117980000
H         4.2679140000     3.4975200000    -3.0789380000
H         4.5002740000     4.3984300000    -1.5661920000
C         0.6432240000     1.6015920000     2.5255980000
H        -0.3161210000     2.0992940000     2.5245380000
C         2.5242040000     3.6520100000    -1.8374180000
H         2.2599460000     3.6416840000    -0.7725980000
H         2.2077780000     4.6159670000    -2.2551600000
C        -0.3721150000    -0.8214960000    -3.3005890000
H        -0.0221960000    -0.8657100000    -4.3398130000
H        -1.4658350000    -0.7413170000    -3.3113790000
C         5.4215760000    -2.6196820000    -1.5896630000
H         5.7056810000    -2.5756720000    -2.6485630000
H         5.7945070000    -3.5658860000    -1.1778180000
C         3.3416700000    -3.6058870000    -2.1510770000
H         3.6440240000    -4.5766740000    -1.7388660000
H         3.6136790000    -3.5881360000    -3.2137700000
C         0.0100090000    -2.0774510000    -2.5638060000
H        -0.3097310000    -2.0146020000    -1.5173800000
H        -0.5046330000    -2.9278520000    -3.0276210000
C         0.4535070000     2.6752570000    -2.4682340000
H         0.1204550000     3.6238170000    -2.9072280000
H         0.1077740000     2.6405300000    -1.4284340000
C        -0.1482440000     1.5414750000    -3.2556670000
H        -1.2377410000     1.6661070000    -3.2726810000
H         0.2143250000     1.5613920000    -4.2913200000
160
[K(18c6)]2[5b] (dimer) solvated with THF
Br       -0.1657050000     0.3029500000     7.5461700000
Br        4.5044530000     5.5751280000    -0.9489720000
Br        5.6732130000    -6.2113110000    -1.1907710000
K         5.2366990000    -0.0279890000     5.7319470000
P         1.0169230000    -0.7505360000     0.3615220000
O         5.9211470000    -2.7945130000     5.8704460000
O         5.3675440000    -1.3726640000     8.2678350000
O         4.4858120000     1.3206700000     8.1153840000
O         5.9034200000     1.4650630000     3.4327950000
O         6.7333760000    -1.2463540000     3.6268470000
O         5.2431630000     2.8299830000     5.8336130000
N         1.5466250000    -1.0096020000     1.8215090000
N         0.6968560000     0.8724800000    -0.1203740000
N         1.8495980000    -1.4512490000    -0.7810550000
C         1.5623420000     1.9423630000    -0.2977080000
C         0.3737500000    -0.0676100000     5.7371110000
C         1.1238640000    -0.6494690000     3.0761520000
C         3.3057700000     4.0987100000    -0.6777600000
C         2.6991150000    -2.5236450000    -0.7915710000
C         1.3953270000    -0.9769270000     5.4932440000
H         1.8895920000    -1.4825990000     6.3126380000
C         3.7416230000    -4.5381980000     0.1376020000
H         3.8416190000    -5.2348620000     0.9604220000
C         1.9360470000     4.3003760000    -0.7569400000
H         1.5311580000     5.2819260000    -0.9632940000
C         2.8730380000    -3.4605690000     0.2550900000
H         2.3227010000    -3.3256160000     1.1745740000
C         1.0730690000     3.2304480000    -0.5657680000
H         0.0078360000     3.4060050000    -0.6235550000
C         4.4688310000    -4.7184330000    -1.0301950000
C         4.3308950000    -3.8248860000    -2.0849750000
H         4.8936090000    -3.9595100000    -2.9997070000
C         2.9532190000     1.7700660000    -0.2152270000
H         3.3640370000     0.7908850000    -0.0119820000
C         3.8177800000     2.8388200000    -0.4051060000
H         4.8855890000     2.6774590000    -0.3473010000
C         1.7627660000    -1.2542680000     4.1845220000
H         2.5483690000    -1.9755400000     3.9923650000
C         4.8074450000     0.6887650000     9.3479060000
H         4.2004910000     1.1086950000    10.1598240000
H         5.8641070000     0.8561600000     9.5924120000
C         4.5208250000    -0.7864670000     9.2505460000
H         4.7040420000    -1.2447910000    10.2304350000
H         3.4680170000    -0.9523080000     8.9911110000
C        -0.2715890000     0.5588430000     4.6813450000
H        -1.0697750000     1.2659560000     4.8670510000
C         3.4617210000    -2.7520990000    -1.9623230000
H         3.3558760000    -2.0565760000    -2.7860780000
C         5.1972020000    -2.7814100000     8.1551120000
H         4.1718140000    -3.0166220000     7.8435680000
H         5.3725160000    -3.2634480000     9.1249660000
C         6.5100380000    -2.6503560000     3.5500180000
H         7.1645690000    -3.0969790000     2.7912940000
H         5.4720780000    -2.8545180000     3.2606370000
C         4.6734650000     2.7310030000     8.1522170000
H         5.7128760000     2.9641000000     8.4155380000
H         4.0211360000     3.1796900000     8.9118050000
C         0.0971870000     0.2741600000     3.3720430000
H        -0.4388910000     0.7659330000     2.5701000000
C         4.3320270000     3.3222580000     6.8099420000
H         3.3018290000     3.0691170000     6.5301360000
H         4.4041890000     4.4147700000     6.8805960000
C         6.8448230000     0.8811760000     2.5397840000
H         7.8637360000     1.0209650000     2.9226880000
H         6.7830980000     1.3616580000     1.5558010000
C         6.1872970000    -3.3295780000     7.1616870000
H         7.2099550000    -3.0767840000     7.4689520000
H         6.0987810000    -4.4230980000     7.1447550000
C         6.8242680000    -3.2790740000     4.8813720000
H         6.7333410000    -4.3684290000     4.7879910000
H         7.8563720000    -3.0481900000     5.1731200000
C         6.5431430000    -0.5851590000     2.3787480000
H         5.5144080000    -0.7270730000     2.0275520000
H         7.2205770000    -1.0028730000     1.6238810000
C         5.0408420000     3.3995290000     4.5434180000
H         5.1349220000     4.4913330000     4.5929120000
H         4.0349600000     3.1614110000     4.1775160000
C         6.0833470000     2.8668220000     3.5961950000
H         5.9758960000     3.3780210000     2.6318460000
H         7.0890870000     3.0755690000     3.9827280000
Br        0.1657050000    -0.3029500000    -7.5461700000
Br       -4.5044530000    -5.5751280000     0.9489720000
Br       -5.6732130000     6.2113110000     1.1907710000
P        -1.0169230000     0.7505360000    -0.3615220000
N        -1.5466250000     1.0096020000    -1.8215090000
N        -0.6968560000    -0.8724800000     0.1203740000
N        -1.8495980000     1.4512490000     0.7810550000
C        -1.5623420000    -1.9423630000     0.2977080000
C        -0.3737500000     0.0676100000    -5.7371110000
C        -1.1238640000     0.6494690000    -3.0761520000
C        -3.3057700000    -4.0987100000     0.6777600000
C        -2.6991150000     2.5236450000     0.7915710000
C        -1.3953270000     0.9769270000    -5.4932440000
H        -1.8895920000     1.4825990000    -6.3126380000
C        -3.7416230000     4.5381980000    -0.1376020000
H        -3.8416190000     5.2348620000    -0.9604220000
C        -1.9360470000    -4.3003760000     0.7569400000
H        -1.5311580000    -5.2819260000     0.9632940000
C        -2.8730380000     3.4605690000    -0.2550900000
H        -2.3227010000     3.3256160000    -1.1745740000
C        -1.0730690000    -3.2304480000     0.5657680000
H        -0.0078360000    -3.4060050000     0.6235550000
C        -4.4688310000     4.7184330000     1.0301950000
C        -4.3308950000     3.8248860000     2.0849750000
H        -4.8936090000     3.9595100000     2.9997070000
C        -2.9532190000    -1.7700660000     0.2152270000
H        -3.3640370000    -0.7908850000     0.0119820000
C        -3.8177800000    -2.8388200000     0.4051060000
H        -4.8855890000    -2.6774590000     0.3473010000
C        -1.7627660000     1.2542680000    -4.1845220000
H        -2.5483690000     1.9755400000    -3.9923650000
C         0.2715890000    -0.5588430000    -4.6813450000
H         1.0697750000    -1.2659560000    -4.8670510000
C        -3.4617210000     2.7520990000     1.9623230000
H        -3.3558760000     2.0565760000     2.7860780000
C        -0.0971870000    -0.2741600000    -3.3720430000
H         0.4388910000    -0.7659330000    -2.5701000000
K        -5.2366990000     0.0279890000    -5.7319470000
O        -5.9211470000     2.7945130000    -5.8704460000
O        -5.3675440000     1.3726640000    -8.2678350000
O        -4.4858120000    -1.3206700000    -8.1153840000
O        -5.9034200000    -1.4650630000    -3.4327950000
O        -6.7333760000     1.2463540000    -3.6268470000
O        -5.2431630000    -2.8299830000    -5.8336130000
C        -4.8074450000    -0.6887650000    -9.3479060000
H        -4.2004910000    -1.1086950000   -10.1598240000
H        -5.8641070000    -0.8561600000    -9.5924120000
C        -4.5208250000     0.7864670000    -9.2505460000
H        -4.7040420000     1.2447910000   -10.2304350000
H        -3.4680170000     0.9523080000    -8.9911110000
C        -5.1972020000     2.7814100000    -8.1551120000
H        -4.1718140000     3.0166220000    -7.8435680000
H        -5.3725160000     3.2634480000    -9.1249660000
C        -6.5100380000     2.6503560000    -3.5500180000
H        -7.1645690000     3.0969790000    -2.7912940000
H        -5.4720780000     2.8545180000    -3.2606370000
C        -4.6734650000    -2.7310030000    -8.1522170000
H        -5.7128760000    -2.9641000000    -8.4155380000
H        -4.0211360000    -3.1796900000    -8.9118050000
C        -4.3320270000    -3.3222580000    -6.8099420000
H        -3.3018290000    -3.0691170000    -6.5301360000
H        -4.4041890000    -4.4147700000    -6.8805960000
C        -6.8448230000    -0.8811760000    -2.5397840000
H        -7.8637360000    -1.0209650000    -2.9226880000
H        -6.7830980000    -1.3616580000    -1.5558010000
C        -6.1872970000     3.3295780000    -7.1616870000
H        -7.2099550000     3.0767840000    -7.4689520000
H        -6.0987810000     4.4230980000    -7.1447550000
C        -6.8242680000     3.2790740000    -4.8813720000
H        -6.7333410000     4.3684290000    -4.7879910000
H        -7.8563720000     3.0481900000    -5.1731200000
C        -6.5431430000     0.5851590000    -2.3787480000
H        -5.5144080000     0.7270730000    -2.0275520000
H        -7.2205770000     1.0028730000    -1.6238810000
C        -5.0408420000    -3.3995290000    -4.5434180000
H        -5.1349220000    -4.4913330000    -4.5929120000
H        -4.0349600000    -3.1614110000    -4.1775160000
C        -6.0833470000    -2.8668220000    -3.5961950000
H        -5.9758960000    -3.3780210000    -2.6318460000
H        -7.0890870000    -3.0755690000    -3.9827280000
136
Transition State between 1a and 1b solvated in THF
As       -1.5962190000    -0.2697550000    -0.6387480000
Br       -1.0343560000     6.8907720000    -2.8859050000
Br       -4.0774870000     5.0586040000     3.9233760000
K        -5.1653580000    -1.5605660000    -0.7046710000
O        -6.8309660000     0.0934880000    -2.4966480000
O        -7.5103090000    -0.1201640000     0.2568190000
O        -4.5406290000    -4.0499280000     0.6107140000
O        -6.6942730000    -2.4879940000     1.6119230000
O        -4.6465310000    -1.3843800000    -3.5479330000
O        -4.0287930000    -3.8100610000    -2.1885290000
N        -0.5386270000     1.0028040000    -1.2980500000
N        -3.0160890000     0.2536540000     0.2854880000
C        -0.7080190000     2.3214300000    -1.5912930000
C        -3.2102320000     1.3612630000     1.0709900000
C         0.4266090000     3.0815610000    -1.9839410000
H         1.3905470000     2.5886860000    -2.0063700000
C        -1.9470630000     3.0146700000    -1.6085200000
H        -2.8493840000     2.4870280000    -1.3338160000
C         0.3363430000     4.4129750000    -2.3580530000
H         1.2284500000     4.9500600000    -2.6541980000
C        -0.9010830000     5.0449630000    -2.3574400000
C        -2.0425750000     4.3455910000    -1.9877920000
H        -3.0096630000     4.8322800000    -1.9910720000
C        -2.1732630000     2.0318830000     1.7626980000
H        -1.1564540000     1.6786980000     1.6516880000
C        -4.5200840000     1.8539040000     1.2821840000
H        -5.3492840000     1.3653350000     0.7860200000
C        -3.7266040000     3.5624740000     2.7674590000
C        -4.7776650000     2.9371800000     2.1097230000
H        -5.7944470000     3.2845980000     2.2410440000
C        -2.4246760000     3.1090880000     2.5990830000
H        -1.6034340000     3.5911800000     3.1134660000
C        -8.2435290000    -0.6924550000     1.3327780000
H        -8.9817990000    -1.4060830000     0.9456740000
H        -8.7833250000     0.0900080000     1.8814940000
C        -7.3013600000    -1.3890710000     2.2795210000
H        -6.5361530000    -0.6923600000     2.6436350000
H        -7.8757160000    -1.7418870000     3.1456790000
C        -3.2937760000    -3.3500880000    -3.3173480000
H        -2.9010600000    -4.2032010000    -3.8856200000
H        -2.4436350000    -2.7390650000    -2.9917250000
C        -6.0141400000     0.5821430000    -3.5546120000
H        -5.1842560000     1.1752640000    -3.1507020000
H        -6.5999680000     1.2296990000    -4.2192690000
C        -5.8463520000    -3.2585710000     2.4553970000
H        -6.4002080000    -3.6019860000     3.3382680000
H        -5.0000450000    -2.6523800000     2.8015390000
C        -3.2454720000    -4.6240060000    -1.3217610000
H        -2.3988650000    -4.0506600000    -0.9269520000
H        -2.8441610000    -5.4842060000    -1.8725770000
C        -7.4992900000     1.1278800000    -1.7870170000
H        -8.1523910000     1.6922210000    -2.4651230000
H        -6.7720870000     1.8293550000    -1.3598350000
C        -4.1983340000    -2.5543480000    -4.2198700000
H        -3.6378010000    -2.2823570000    -5.1234690000
H        -5.0596490000    -3.1628280000    -4.5246050000
C        -5.3574530000    -4.4648290000     1.6973740000
H        -4.7850370000    -5.1053080000     2.3806590000
H        -6.2117890000    -5.0442380000     1.3249050000
C        -5.4919820000    -0.5795370000    -4.3582370000
H        -6.3296270000    -1.1789320000    -4.7366740000
H        -4.9347500000    -0.1911760000    -5.2205140000
C        -8.3454660000     0.5223590000    -0.6979580000
H        -8.9254710000     1.3210190000    -0.2180200000
H        -9.0524420000    -0.1999630000    -1.1254280000
C        -4.1050370000    -5.1364620000    -0.1968390000
H        -4.9726660000    -5.6750320000    -0.5989230000
H        -3.5148690000    -5.8420930000     0.4014110000
As        1.6357110000     0.3866680000     0.4065600000
Br        0.7837400000    -6.5389720000     3.1680790000
Br        4.0660500000    -5.4134460000    -3.5481580000
N         0.4693440000    -0.8141700000     1.0282620000
N         3.0586150000    -0.2504190000    -0.4243400000
C         0.5990550000    -2.1041620000     1.4526730000
C         3.2406050000    -1.4353410000    -1.0975780000
C        -0.5710070000    -2.8340900000     1.7903770000
H        -1.5323210000    -2.3512500000     1.6708040000
C         1.8284500000    -2.7819120000     1.6600960000
H         2.7547940000    -2.2725900000     1.4344910000
C        -0.5206150000    -4.1272340000     2.2863990000
H        -1.4392850000    -4.6431610000     2.5342960000
C         0.7088960000    -4.7469870000     2.4707450000
C         1.8836420000    -4.0735510000     2.1625960000
H         2.8447450000    -4.5497310000     2.3092130000
C         2.2165770000    -2.0917350000    -1.8185710000
H         1.2217530000    -1.6656670000    -1.8224900000
C         4.5245020000    -2.0234170000    -1.1548900000
H         5.3435960000    -1.5463860000    -0.6316980000
C         3.7315400000    -3.8015290000    -2.5556220000
C         4.7693260000    -3.1898790000    -1.8656300000
H         5.7660140000    -3.6115440000    -1.8819710000
C         2.4560530000    -3.2520780000    -2.5390420000
H         1.6465830000    -3.7227760000    -3.0815860000
K         5.2616540000     1.5288010000     0.6104660000
O         6.5895980000    -0.0284370000     2.7230030000
O         7.5063850000    -0.2302590000     0.0420460000
O         4.9592410000     3.8625670000    -1.0413100000
O         7.0579530000     2.0316810000    -1.6299970000
O         4.4778360000     1.7566280000     3.3886090000
O         4.1466220000     4.0076760000     1.6813860000
C         8.3926390000     0.1509480000    -1.0032460000
H         9.1575420000     0.8350150000    -0.6145480000
H         8.9017880000    -0.7321040000    -1.4099100000
C         7.6190140000     0.8164340000    -2.1111820000
H         6.8286030000     0.1519890000    -2.4814520000
H         8.3061740000     1.0191550000    -2.9426880000
C         3.2799550000     3.7393440000     2.7779560000
H         2.8881310000     4.6785450000     3.1890130000
H         2.4281340000     3.1324320000     2.4488300000
C         5.6774140000    -0.2785530000     3.7861060000
H         4.8217090000    -0.8624600000     3.4252340000
H         6.1692040000    -0.8548080000     4.5800880000
C         6.3688400000     2.7651840000    -2.6363610000
H         7.0358180000     2.9614670000    -3.4853900000
H         5.5108050000     2.1904270000    -3.0065910000
C         3.5144720000     4.7550950000     0.6480370000
H         2.6702740000     4.1920370000     0.2339040000
H         3.1258470000     5.7001650000     1.0484110000
C         7.1770250000    -1.2133770000     2.2014400000
H         7.6997110000    -1.7595390000     2.9971430000
H         6.4033760000    -1.8751720000     1.7925670000
C         4.0472760000     3.0275210000     3.8600670000
H         3.3934020000     2.9064350000     4.7331530000
H         4.9145820000     3.6267320000     4.1656580000
C         5.9153400000     4.0846430000    -2.0691980000
H         5.4734330000     4.6822510000    -2.8768410000
H         6.7756640000     4.6364550000    -1.6695260000
C         5.2147660000     1.0324300000     4.3643960000
H         6.0796250000     1.6214900000     4.6954560000
H         4.5867950000     0.8289400000     5.2412360000
C         8.1760210000    -0.8465070000     1.1351510000
H         8.6882350000    -1.7580750000     0.8015200000
H         8.9309530000    -0.1640710000     1.5452820000
C         4.5202700000     5.0686190000    -0.4277190000
H         5.3767440000     5.6039770000     0.0016240000
H         4.0488990000     5.7231970000    -1.1718270000
